# Supplementary material for: Impact of PEGylated Liposomal Doxorubicin and Carboplatin Combination on Glioblastoma
Source: Pharmaceutics. 2022 Oct 13;14(10):2183. doi: 10.3390/pharmaceutics14102183 (PMC9609487; doi:10.3390/pharmaceutics14102183)
Supplement: Supplementary file 1 [file pharmaceutics-14-02183-s001.zip]

Archive with 1 entries (1 files):
- pharmaceutics-1936572-supplementary.pdf
